# Supplementary material for: Using moral foundations in government communication to reduce vaccine hesitancy
Source: PLoS One. 2021 Nov 9;16(11):e0259435. doi: 10.1371/journal.pone.0259435 (PMC8577733; doi:10.1371/journal.pone.0259435)
Supplement: S1 Appendix — (ZIP) [file pone.0259435.s001.zip › S1_Appendix.tex]

% Template for PLoS
% Version 3.5 March 2018
%
% % % % % % % % % % % % % % % % % % % % % %
%
% -- IMPORTANT NOTE
%
% This template contains comments intended 
% to minimize problems and delays during our production 
% process. Please follow the template instructions
% whenever possible.
%
% % % % % % % % % % % % % % % % % % % % % % % 
%
% Once your paper is accepted for publication, 
% PLEASE REMOVE ALL TRACKED CHANGES in this file 
% and leave only the final text of your manuscript. 
% PLOS recommends the use of latexdiff to track changes during review, as this will help to maintain a clean tex file.
% Visit https://www.ctan.org/pkg/latexdiff?lang=en for info or contact us at latex@plos.org.
%
%
% There are no restrictions on package use within the LaTeX files except that 
% no packages listed in the template may be deleted.
%
% Please do not include colors or graphics in the text.
%
% The manuscript LaTeX source should be contained within a single file (do not use \input, \externaldocument, or similar commands).
%
% % % % % % % % % % % % % % % % % % % % % % %
%
% -- FigS AND TABLES
%
% Please include tables/Fig captions directly after the paragraph where they are first cited in the text.
%
% DO NOT INCLUDE GRAPHICS IN YOUR MANUSCRIPT
% - Figs should be uploaded separately from your manuscript file. 
% - Figs generated using LaTeX should be extracted and removed from the PDF before submission. 
% - Figs containing multiple panels/subFigs must be combined into one image file before submission.
% For Fig citations, please use "Fig" instead of "Fig".
% See http://journals.plos.org/plosone/s/Figs for PLOS Fig guidelines.
%
% Tables should be cell-based and may not contain:
% - spacing/line breaks within cells to alter layout or alignment
% - do not nest tabular environments (no tabular environments within tabular environments)
% - no graphics or colored text (cell background color/shading OK)
% See http://journals.plos.org/plosone/s/tables for table guidelines.
%
% For tables that exceed the width of the text column, use the adjustwidth environment as illustrated in the example table in text below.
%
% % % % % % % % % % % % % % % % % % % % % % % %
%
% -- EQUATIONS, MATH SYMBOLS, SUBSCRIPTS, AND SUPERSCRIPTS
%
% IMPORTANT
% Below are a few tips to help format your equations and other special characters according to our specifications. For more tips to help reduce the possibility of formatting errors during conversion, please see our LaTeX guidelines at http://journals.plos.org/plosone/s/latex
%
% For inline equations, please be sure to include all portions of an equation in the math environment.  For example, x$^2$ is incorrect; this should be formatted as $x^2$ (or $\mathrm{x}^2$ if the romanized font is desired).
%
% Do not include text that is not math in the math environment. For example, CO2 should be written as CO\textsubscript{2} instead of CO$_2$.
%
% Please add line breaks to long display equations when possible in order to fit size of the column. 
%
% For inline equations, please do not include punctuation (commas, etc) within the math environment unless this is part of the equation.
%
% When adding superscript or subscripts outside of brackets/braces, please group using {}.  For example, change "[U(D,E,\gamma)]^2" to "{[U(D,E,\gamma)]}^2". 
%
% Do not use \cal for caligraphic font.  Instead, use \mathcal{}
%
% % % % % % % % % % % % % % % % % % % % % % % % 
%
% Please contact latex@plos.org with any questions.
%
% % % % % % % % % % % % % % % % % % % % % % % %

\documentclass[10pt,letterpaper]{article}
\usepackage[top=0.85in,left=2.75in,footskip=0.75in]{geometry}

% amsmath and amssymb packages, useful for mathematical formulas and symbols
\usepackage{amsmath,amssymb}

% Use adjustwidth environment to exceed column width (see example table in text)
\usepackage{changepage}

% Use Unicode characters when possible
\usepackage[utf8x]{inputenc}

% textcomp package and marvosym package for additional characters
\usepackage{textcomp,marvosym}

% cite package, to clean up citations in the main text. Do not remove.
\usepackage{cite}

% Use nameref to cite supporting information files (see Supporting Information section for more info)
\usepackage{nameref,hyperref}

% line numbers
\usepackage[right]{lineno}

% ligatures disabled
\usepackage{microtype}
\DisableLigatures[f]{encoding = *, family = * }

% color can be used to apply background shading to table cells only
\usepackage[table]{xcolor}

% array package and thick rules for tables
\usepackage{array}

% create "+" rule type for thick vertical lines
\newcolumntype{+}{!{\vrule width 2pt}}

% create \thickcline for thick horizontal lines of variable length
\newlength\savedwidth
\newcommand\thickcline[1]{%
  \noalign{\global\savedwidth\arrayrulewidth\global\arrayrulewidth 2pt}%
  \cline{#1}%
  \noalign{\vskip\arrayrulewidth}%
  \noalign{\global\arrayrulewidth\savedwidth}%
}

% \thickhline command for thick horizontal lines that span the table
\newcommand\thickhline{\noalign{\global\savedwidth\arrayrulewidth\global\arrayrulewidth 2pt}%
\hline
\noalign{\global\arrayrulewidth\savedwidth}}


% Remove comment for double spacing
\usepackage{setspace} 
\doublespacing

% Text layout
\raggedright
\setlength{\parindent}{0.5cm}
\textwidth 5.25in 
\textheight 8.75in

% Bold the 'Fig #' in the caption and separate it from the title/caption with a period
% Captions will be left justified
\usepackage[aboveskip=1pt,labelfont=bf,labelsep=period,justification=raggedright,singlelinecheck=off]{caption}
\renewcommand{\figurename}{Fig}

% Own packages
\usepackage[shortlabels,inline]{enumitem}
\usepackage{booktabs,dcolumn,siunitx}
\usepackage[table]{xcolor}
\hyphenation{op-pres-sion}
\definecolor{light-gray}{gray}{0.8}
\usepackage{adjustbox,pdflscape,threeparttable}
\usepackage{comment}
\usepackage[titletoc,title]{appendix}
\setcounter{secnumdepth}{0}
\usepackage{xr}
\externaldocument{Manuscript10}

% Use the PLoS provided BiBTeX style
\bibliographystyle{plos2015}

% Remove brackets from numbering in List of References
\makeatletter
\renewcommand{\@biblabel}[1]{\quad#1.}
\makeatother


% Header and Footer with logo
\usepackage{lastpage,fancyhdr,graphicx}
\usepackage{epstopdf}
%\pagestyle{myheadings}
\pagestyle{fancy}
\fancyhf{}
%\setlength{\headheight}{27.023pt}
%\lhead{%\includegraphics[width=2.0in]{PLOS-submission.eps}}
\rfoot{\thepage/\pageref{LastPage}}
\renewcommand{\headrulewidth}{0pt}
\renewcommand{\footrule}{\hrule height 2pt \vspace{2mm}}
\fancyheadoffset[L]{2.25in}
\fancyfootoffset[L]{2.25in}
\lfoot{\today}

%% Include all macros below

\newcommand{\lorem}{{\bf LOREM}}
\newcommand{\ipsum}{{\bf IPSUM}}

%% END MACROS SECTION


\begin{document}
\vspace*{0.2in}

% Title must be 250 characters or less.
\begin{flushleft}
{\Large
\textbf\newline{S1 Appendix: Using moral foundations in government communication to reduce vaccine hesitancy} % Please use "sentence case" for title and headings (capitalize only the first word in a title (or heading), the first word in a subtitle (or subheading), and any proper nouns).
}
\newline
% Insert author names, affiliations and corresponding author email (do not include titles, positions, or degrees).
\\
Florian Heine\textsuperscript{1*},
Ennie Wolters\textsuperscript{1},
\\
\bigskip
\textbf{1} Tilburg University, Tilburg School of Economics and Management, Tilburg, The Netherlands
\\
\bigskip

% Insert additional author notes using the symbols described below. Insert symbol callouts after author names as necessary.
% 
% Remove or comment out the author notes below if they aren't used.
%
% Primary Equal Contribution Note
%\Yinyang These authors contributed equally to this work.

% Additional Equal Contribution Note
% Also use this double-dagger symbol for special authorship notes, such as senior authorship.
%\ddag These authors also contributed equally to this work.

% Current address notes
%\textcurrency Current Address: Dept/Program/Center, Institution Name, City, State, Country % change symbol to "\textcurrency a" if more than one current address note
% \textcurrency b Insert second current address 
% \textcurrency c Insert third current address

% Deceased author note
%\dag Deceased

% Group/Consortium Author Note
%\textpilcrow Membership list can be found in the Acknowledgments section.

% Use the asterisk to denote corresponding authorship and provide email address in note below.
* \href{mailto:f.a.heine@tilburguniversity.edu}{f.a.heine@tilburguniversity.edu}

\end{flushleft}
% Please keep the abstract below 300 words
%\section*{Abstract}
%Having a vaccine available does not necessarily imply that it will be used. Indeed, uptake rates for existing vaccines against infectious diseases have been fluctuating in recent years. Literature suggests that vaccine hesitancy may be grounded in deeply rooted intuitions or values, which can be modelled using Moral Foundations Theory (MFT). We examine the respective prominence of the MFT dimensions in government communication regarding childhood vaccinations and explore its effect on parents' vaccine hesitancy. We measure the MFT dimension loading of the vaccination information brochures from the Dutch National Institute for Public Health and the Environment (RIVM) between 2011-2019 and connect this information with the electronic national immunisation register to investigate if the use of moral foundations in government communication has a measurable effect on vaccination uptake. We find the largest positive effect for the dimensions Authority/Subversion and Liberty/Oppression and suggestive evidence in favour of a small positive effect for Purity/Degradation. Conversely, Loyalty/Betrayal actually has a negative effect on vaccination rates. For the dimension Harm/Care, we find no significant effect. While Purity/Degradation and Harm/Care appear to be the two most frequently used moral foundations by RIVM, these dimensions have in fact no or only a minor effect on parents' vaccine hesitancy. Reducing the use of these moral foundations may be the first step towards optimising government communication in this context. Instead, formulations activating the moral foundations Authority/Subversion and Liberty/Oppression appear to have positive effects on vaccination uptake.


% Please keep the Author Summary between 150 and 200 words
% Use first person. PLOS ONE authors please skip this step. 
% Author Summary not valid for PLOS ONE submissions.   
%\section*{Author summary}
%Lorem ipsum dolor sit amet, consectetur adipiscing elit. Curabitur eget porta erat. Morbi consectetur est vel gravida pretium. Suspendisse ut dui eu ante cursus gravida non sed sem. Nullam sapien tellus, commodo id velit id, eleifend volutpat quam. Phasellus mauris velit, dapibus finibus elementum vel, pulvinar non tellus. Nunc pellentesque pretium diam, quis maximus dolor faucibus id. Nunc convallis sodales ante, ut ullamcorper est egestas vitae. Nam sit amet enim ultrices, ultrices elit pulvinar, volutpat risus.

\linenumbers

% Use "Eq" instead of "Equation" for equation citations.
\renewcommand{\thesection}{A\arabic{section}}
\renewcommand{\thetable}{A\arabic{table}}
\section{Moral Foundations Theory}
\label{app:MFT}

To understand moral behaviour across cultures, Graham et al. \cite{graham2011mapping} develop Moral Foundations Theory (MFT), which is built upon an understanding of the affective primacy of moral judgement. Innate moral intuitions, as modelled though MFT, have helped humans to quickly solve collective action problems through fast and automatic reactions to stimuli \cite{haidt2007new}. These affective reactions precede higher-level cognitive thinking \cite{zajonc1980feeling}, endowing people with an immediate approach or avoidance intuition.

MFT is a pluralist theory of moral psychology \cite{graham2013moral}, which postulates that we need multiple dimensions to represent and explain the moral domain in its entire breadth. This is opposed to \emph{monist} philosophies of morality, which argue that all manifestations of morality can be traced back to one basic value or virtue. This could be justice \cite{kohlberg1971out}, sensitivity to harm \cite{gray2012mind}, or happiness \cite{harris2011moral}. Proponents of a \emph{pluralist} approach, by contrast, argue that evolutionary thinking encourages pluralism and that there are many recurrent social challenges, for why there exists a plurality of moral foundations. In this spirit, MFT ``draws on both cultural and evolutionary psychology to examine the psychological mechanisms that lead people and groups to hold divergent moral values and beliefs'' \cite{graham2013moral}. 

While Haidt \cite{haidt2012righteous} describes MFT as innate and universally available psychological systems, this does not preclude cultural learning. Social environments like religions, cultures or institutions are important determinants in the process of moral development. Evolution has equipped us with the ability to recognise patterns of the social world -- a skill that has co-evolved with the cultural institutions and practices throughout human history \cite{gifford2008peter}.

Haidt and Joseph \cite{haidt2004intuitive} originally devised five moral foundations dimensions. Table~{\ref{tab:MFT}} presents an overview of these five original moral foundations, including the adaptive challenge they derive from, their triggers, characteristic emotions and relevant virtues. Later, Haidt \cite{haidt2012righteous} proposes a sixth moral foundation: \emph{Liberty/Oppression}. This sixth moral foundation derives from the adaptive challenge of keeping tyrants, bullies and alpha males from becoming too powerful \cite{haidt2012righteous}. People who emphasise Liberty/Oppression as a moral foundation object to things that feel like (attempted) domination or oppression. Table~\ref{tab:Sixth} summarises the adaptive challenge, their triggers, characteristic emotions and relevant virtues of the moral foundation Liberty/Oppression.

\begin{landscape}
	\begin{table}[!htb]
		\caption{The five original Moral Foundations \protect\cite{haidt2012righteous}}
		\label{tab:MFT}
		\centering
		\begin{tabular}{llllll}
			& \multicolumn{1}{c}{\textbf{Care/Harm}} & \multicolumn{1}{c}{\textbf{Fairness/Cheating}} & \multicolumn{1}{c}{\textbf{Loyalty/Betrayal}} & \multicolumn{1}{c}{\textbf{Authority/Subversion}} & \multicolumn{1}{c}{\textbf{Purity/Degradation}}\\
			\midrule
			\textbf{Adaptive}   &   Protect and care & Reap benefits of two-  & Form cohesive & Forge beneficial relation- & Avoid containments \\
			\textbf{Challenge}  & for children  & way partnerships & coalitions &ships with hierarchies & \\
			\midrule
			\textbf{Original}   & Suffering, distress or    &   Cheating, cooper- & Threat or chal-    & Sign of dominance & Waste products, \\
			\textbf{Triggers}   & neediness expressed    & ation, deception     & lenge to group     & and submission & diseased people \\
			& by one's child   &&&&\\
			\midrule
			\textbf{Current}    & Baby seals, cute  & Marital fidelity, broken  & Sports teams,   & Bosses, respected     & Taboo ideas \\
			\textbf{Triggers}   &  cartoon characters  & vending machines  & nations &professionals     & (communism, racism)\\
			\midrule
			\textbf{Characteristic} & Compassion    & Anger, gratitude,     & Group pride,     & Respect, fear  & Disgust \\
			\textbf{Emotions}       & & guilt   & rage at traitors &&\\
			\midrule
			\textbf{Relevant}   & Caring,    & Fairness, justice,     & Loyalty, patriotism,  & Obedience,  & Temperance, chastity, \\
			\textbf{Virtues}    & kindness  & trustworthiness       & self-sacrifice        &    deference   & piety, cleanliness \\
			\bottomrule
		\end{tabular}
	\end{table}
\end{landscape}

\begin{table}[!htb]
	\caption{The sixth Moral Foundation, Liberty/Oppression \protect\cite{haidt2012righteous}}
	\label{tab:Sixth}
	\centering
	\begin{tabular}{ll}
		& \multicolumn{1}{c}{\textbf{Liberty/Oppression}} \\
		\midrule
		\textbf{Adaptive}   &   Keeping tyrants, bullies and alpha  \\
		\textbf{Challenge}  & males from becoming too powerful  \\
		\midrule
		\textbf{Original}   & (Attempted) domination \\
		\textbf{Triggers}   & or oppression \\
		\midrule
		\textbf{Current}    & Things that feel like \\
		\textbf{Triggers}   & domination or constraint \\
		\midrule
		\textbf{Characteristic} & Reactance and resentment \\
		\textbf{Emotions}       & towards dominators \\
		\midrule
		\textbf{Relevant}   & Individuals' autonomy and \\
		\textbf{Virtues}    & control over their own matters \\
		\bottomrule
	\end{tabular}
\end{table}

In the following we briefly describe the moral foundation dimensions, how they became part of human nature, and what triggers each dimension. Haidt \cite{haidt2012righteous}, in particular Chapter~7, provides a much more detailed account of MFT and its dimensions.

\subsection{The Care/Harm Foundation}
\label{app:care}

This dimension is related to our evolution as a primate species, which invests a lot more into social attachment systems than other species do. This includes the ability to care for the harm of others and it extends beyond kinship or even the own species. Triggers for this dimension include topics of caring, nurturing, protecting, or interacting.

\subsection{The Fairness/Cheating Foundation}
\label{app:fair}

This dimension is linked to the concept of reciprocal altruism. Altruism towards non-kin has been one of the big puzzles to evolutionary thinking until Trivers \cite{trivers1971evolution} published a theory of reciprocal altruism. We humans are among the species who have developed a ``tit for tat'' strategy in which we cooperate only with those that have been nice to us and reject/punish those that have taken advantage of us. Alternative strategies have evolutionarily proven to be less successful. For example, unconditional altruism invites exploitation, or strict selfishness can work at most once in social interactions, after which cooperation seizes to be sustainable. Related triggers are topics of fairness, cheating, rights, autonomy, equality, and proportionality.

\subsection{The Loyalty/Betrayal Foundation}
\label{app:loyalty}

Humans have a long history of living in tribal clans. This dimension models this connection, which extends into coalition forming, family ties, sports teams or nations. The Loyalty/Betrayal foundation is ``part of our innate preparation for meeting the adaptive challenge of forming cohesive coalitions'' {\cite{haidt2012righteous}}. Triggers for this foundation are linked to the juxtaposition of team-players versus traitors, particularly in a competitive situation. Virtues of patriotism and self-sacrifice for the group is what drives this dimension.

\subsection{The Authority/Subversion Foundation}
\label{app:authority}

The aforementioned social structure of human living comes hand in hand with hierarchical social interactions. The modules of this dimension ``help individuals meet the adaptive challenge of forging beneficial relationships within hierarchies'' {\cite{haidt2012righteous}}. Triggers for this include issues of leadership and followership, as well as deference to legitimate authority and respect for traditions. Authority/Subversion extends towards protecting the order and fending off chaos, partly by holding people accountable for complying with their obligations.

\subsection{The Purity/Degradation Foundation}
\label{app:purity}

Sometimes referred to as Sanctity/Degradation in literature, this foundation has developed through the concept of disgust and contamination. Stemming from the need to avoid pathogens and parasites, this dimension also extends into aspects of attitudes towards out-group members such as immigrants. Furthermore, religious or quasi-religious (such as a love or disdain of industrialism, capitalism, or automobiles) images of sanctity are prominent triggers for this dimension.

\subsection{The Liberty/Oppression Foundation}
\label{app:liberty}

Haidt \cite{haidt2012righteous} proposes this as sixth dimension. This foundation concerns feelings towards dominance or a restriction of liberty, such as a disdain for bullies or dominators. Triggers for this dimension are concerns about liberty, autonomy and freedom \cite{iyer2012understanding}.

\begin{table}[!htb]
	\caption{Example Sentences per Dimension}
	\label{tab:Example}
	\centering	
	\begin{threeparttable}
		\rowcolors{2}{light-gray}{white}
		\begin{tabular}{l p{3.9cm} p{3.9cm}}
			\multicolumn{1}{c}{\textbf{Dimension}} & \multicolumn{1}{c}{\textbf{Original}} & \multicolumn{1}{c}{\textbf{Translation}}\\
			\midrule
			Care/Harm & Alleen als duidelijk is dat een vaccin werkt en \emph{veilig} is, mag het gebruikt worden. & Only if it is clear that a vaccine works and is \emph{safe}, it may be used.\\
			Fairness/Cheating & -- & -- \\
			Loyalty/Betrayal & Ieder \emph{land} heeft een eigen vaccinatieschema. & Each \emph{nation} has its own vaccination schedule.\\
			Authority/Subversion & Bij medicijnen voor kinderen is deze \emph{controle} zelfs nog strenger. & For medicines for children, this \emph{control} is even stricter.\\
			Purity/Degradation & We vinden het belangrijk dat kinderen een \emph{gezonde} start in het leven krijgen. & We believe it is important that children get a \emph{wholesome} start in life.\\
			Liberty/Oppression & Met die \emph{waarden} willen Inge en haar man Rogier hun drie kinderen (...) grootbrengen. & It is with these \emph{values} that Inge and her husband Rogier want to raise their three children (...).\\
			\bottomrule
		\end{tabular}
		\begin{tablenotes}
			\item All example sentences are from the brochure ``Vaccinaties voor kinderen van 9 jaar 2019''.
		\end{tablenotes}
	\end{threeparttable}
\end{table}

\section{Absolute Effects}
\label{app:absolute}

To assess the effect per signal word, we adapt the analysis from Table~{\ref{tab:reg1}} towards using an absolute word count per MFT dimension. For this, consider Model~{\ref{eq:main}}, now with the absolute word count per dimension for each brochure as the dimension score. We do not include the regressions with additional controls in this analysis as it is dubious how the degree of language difficulty and the share of punctuation would translate into a word count metric.

\newcounter{Regression}
\setcounter{Regression}{1}
\begin{table}[!htb]
	\caption{Results of OLS fixed-effects models regressing the vaccination rate for vaccinations of the Dutch NIP on the \emph{absolute word count of} MFT dimension loading from the associated information brochures and controls. We analyse this for data reported at the national, regional and municipal level.}
	\label{tab:abs}
	\centering
	\newcolumntype{e}{D{.}{.}{5.5}}
	\begin{tabular}{leee}
		\toprule
		& \multicolumn{1}{c}{(\arabic{Regression}a)} & \multicolumn{1}{c}{(\addtocounter{Regression}{2}\arabic{Regression}a)} & \multicolumn{1}{c}{(\addtocounter{Regression}{2}\arabic{Regression}a)} \\
		&\multicolumn{1}{c}{\textbf{National}}                     &\multicolumn{1}{c}{\textbf{Regional}}                     &\multicolumn{1}{c}{\textbf{Municipal}}                     \\
		VARIABLES &	\multicolumn{3}{l}{Vaccination Rate} \\
		\midrule
		Purity/Degradation  &       0.101                     &       0.098\textsuperscript{**} &       0.109\textsuperscript{***}\\
		&      (0.07)                     &      (0.04)                     &      (0.01)                     \\
		\rowcolor{light-gray}
		Harm/Care           &       0.109                     &       0.083\textsuperscript{***}&       0.069\textsuperscript{***}\\
		\rowcolor{light-gray}
		&      (0.07)                     &      (0.02)                     &      (0.01)                     \\
		Liberty/Oppression  &       0.268\textsuperscript{*}  &       0.290\textsuperscript{***}&       0.285\textsuperscript{***}\\
		&      (0.15)                     &      (0.04)                     &      (0.01)                     \\
		\rowcolor{light-gray}
		Loyalty/Betrayal    &      -0.757\textsuperscript{*}  &      -0.648\textsuperscript{***}&      -0.607\textsuperscript{***}\\
		\rowcolor{light-gray}
		&      (0.41)                     &      (0.13)                     &      (0.04)                     \\
		Authority/Subversion&       1.055\textsuperscript{***}&       1.036\textsuperscript{***}&       1.060\textsuperscript{***}\\
		&      (0.22)                     &      (0.12)                     &      (0.05)                     \\
		\rowcolor{light-gray}
		Time                &      -0.421\textsuperscript{***}&      -0.535\textsuperscript{***}&      -0.537\textsuperscript{***}\\
		\rowcolor{light-gray}
		&      (0.14)                     &      (0.04)                     &      (0.01)                     \\
		Population          &       0.000\textsuperscript{*}  &       0.001\textsuperscript{**} &       0.002\textsuperscript{***}\\
		&      (0.00)                     &      (0.00)                     &      (0.00)                     \\
		\rowcolor{light-gray}
		Constant            &      63.361\textsuperscript{***}&      80.653\textsuperscript{***}&      85.859\textsuperscript{***}\\
		\rowcolor{light-gray}
		&     (14.18)                     &      (3.45)                     &      (0.49)                     \\
		\midrule
		Number of observations&          82                     &        2050                     &       28946                     \\
		Number of panels    &          10                     &         250                     &        3530                     \\
		Within model R-squared&       0.588                     &       0.487                     &       0.267                     \\
		Between model R-squared&       0.305                     &       0.268                     &       0.514                     \\
		Overall R-squared   &       0.153                     &       0.123                     &       0.273                     \\
		\bottomrule
		\multicolumn{4}{l}{* $p<0.10$, ** $p<0.05$, *** $p<0.01$} \\
		\multicolumn{4}{l}{Clustered standard errors in parentheses.} \\
	\end{tabular}
\end{table}

%\section*{Additional Files} 
\begin{comment}
\section*{Supporting information}

% Include only the SI item label in the paragraph heading. Use the \nameref{label} command to cite SI items in the text.
\paragraph*{S1 Fig.}
\label{S1_Fig}
{\bf Bold the title sentence.} Add descriptive text after the title of the item (optional).

\paragraph*{S2 Fig.}
\label{S2_Fig}
{\bf Lorem ipsum.} Maecenas convallis mauris sit amet sem ultrices gravida. Etiam eget sapien nibh. Sed ac ipsum eget enim egestas ullamcorper nec euismod ligula. Curabitur fringilla pulvinar lectus consectetur pellentesque.

\paragraph*{S1 File.}
\label{S1_File}
{\bf Lorem ipsum.}  Maecenas convallis mauris sit amet sem ultrices gravida. Etiam eget sapien nibh. Sed ac ipsum eget enim egestas ullamcorper nec euismod ligula. Curabitur fringilla pulvinar lectus consectetur pellentesque.

\paragraph*{S1 Video.}
\label{S1_Video}
{\bf Lorem ipsum.}  Maecenas convallis mauris sit amet sem ultrices gravida. Etiam eget sapien nibh. Sed ac ipsum eget enim egestas ullamcorper nec euismod ligula. Curabitur fringilla pulvinar lectus consectetur pellentesque.

\paragraph*{S1 Appendix.}
\label{S1_Appendix}
{\bf Lorem ipsum.} Maecenas convallis mauris sit amet sem ultrices gravida. Etiam eget sapien nibh. Sed ac ipsum eget enim egestas ullamcorper nec euismod ligula. Curabitur fringilla pulvinar lectus consectetur pellentesque.

\paragraph*{S1 Table.}
\label{S1_Table}
{\bf Lorem ipsum.} Maecenas convallis mauris sit amet sem ultrices gravida. Etiam eget sapien nibh. Sed ac ipsum eget enim egestas ullamcorper nec euismod ligula. Curabitur fringilla pulvinar lectus consectetur pellentesque.
\end{comment}
\nolinenumbers

% Either type in your references using
% \begin{thebibliography}{}
% \bibitem{}
% Text
% \end{thebibliography}
%
% or
%
% Compile your BiBTeX database using our plos2015.bst
% style file and paste the contents of your .bbl file
% here. See http://journals.plos.org/plosone/s/latex for 
% step-by-step instructions.
\begin{thebibliography}{10}
	
	\bibitem{graham2011mapping}
	Graham J, Nosek BA, Haidt J, Iyer R, Koleva S, Ditto PH.
	\newblock Mapping the moral domain.
	\newblock Journal of Personality and Social Psychology. 2011;101(2):366.
	
	\bibitem{haidt2007new}
	Haidt J.
	\newblock The new synthesis in moral psychology.
	\newblock Science. 2007;316(5827):998--1002.
	
	\bibitem{zajonc1980feeling}
	Zajonc RB.
	\newblock Feeling and thinking: Preferences need no inferences.
	\newblock American Psychologist. 1980;35(2):151.
	
	\bibitem{graham2013moral}
	Graham J, Haidt J, Koleva S, Motyl M, Iyer R, Wojcik SP, et~al.
	\newblock Moral foundations theory: The pragmatic validity of moral pluralism.
	\newblock In: Advances in experimental social psychology. vol.~47. Elsevier;
	2013. p. 55--130.
	
	\bibitem{kohlberg1971out}
	Kohlberg L.
	\newblock From is to out: How to commit the naturalistic fallacy and get away
	with it in the study of moral development.
	\newblock Cognitive Development and Epistemology. 1971;.
	
	\bibitem{gray2012mind}
	Gray K, Young L, Waytz A.
	\newblock Mind perception is the essence of morality.
	\newblock Psychological Inquiry. 2012;23(2):101--124.
	
	\bibitem{harris2011moral}
	Harris S.
	\newblock The moral landscape: How science can determine human values.
	\newblock Simon and Schuster; 2011.
	
	\bibitem{haidt2012righteous}
	Haidt J.
	\newblock The righteous mind: Why good people are divided by politics and
	religion.
	\newblock Vintage; 2012.
	
	\bibitem{gifford2008peter}
	Gifford A. Peter J. Richerson and Robert Boyd, not by genes alone: how culture
	transformed human evolution; 2008.
	
	\bibitem{haidt2004intuitive}
	Haidt J, Joseph C.
	\newblock Intuitive ethics: How innately prepared intuitions generate
	culturally variable virtues.
	\newblock Daedalus. 2004;133(4):55--66.
	
	\bibitem{trivers1971evolution}
	Trivers RL.
	\newblock The evolution of reciprocal altruism.
	\newblock The Quarterly Review of Biology. 1971;46(1):35--57.
	
	\bibitem{iyer2012understanding}
	Iyer R, Koleva S, Graham J, Ditto P, Haidt J.
	\newblock Understanding libertarian morality: The psychological dispositions of
	self-identified libertarians.
	\newblock PloS ONE. 2012;7(8):e42366.
	
\end{thebibliography}
\begin{thebibliography}{10}
	
	\bibitem{graham2011mapping}
	Graham J, Nosek BA, Haidt J, Iyer R, Koleva S, Ditto PH.
	\newblock Mapping the moral domain.
	\newblock Journal of Personality and Social Psychology. 2011;101(2):366.
	
	\bibitem{haidt2007new}
	Haidt J.
	\newblock The new synthesis in moral psychology.
	\newblock Science. 2007;316(5827):998--1002.
	
	\bibitem{zajonc1980feeling}
	Zajonc RB.
	\newblock Feeling and thinking: Preferences need no inferences.
	\newblock American Psychologist. 1980;35(2):151.
	
	\bibitem{graham2013moral}
	Graham J, Haidt J, Koleva S, Motyl M, Iyer R, Wojcik SP, et~al.
	\newblock Moral foundations theory: The pragmatic validity of moral pluralism.
	\newblock In: Advances in experimental social psychology. vol.~47. Elsevier;
	2013. p. 55--130.
	
	\bibitem{kohlberg1971out}
	Kohlberg L.
	\newblock From is to out: How to commit the naturalistic fallacy and get away
	with it in the study of moral development.
	\newblock Cognitive Development and Epistemology. 1971;.
	
	\bibitem{gray2012mind}
	Gray K, Young L, Waytz A.
	\newblock Mind perception is the essence of morality.
	\newblock Psychological Inquiry. 2012;23(2):101--124.
	
	\bibitem{harris2011moral}
	Harris S.
	\newblock The moral landscape: How science can determine human values.
	\newblock Simon and Schuster; 2011.
	
	\bibitem{haidt2012righteous}
	Haidt J.
	\newblock The righteous mind: Why good people are divided by politics and
	religion.
	\newblock Vintage; 2012.
	
	\bibitem{gifford2008peter}
	Gifford A. Peter J. Richerson and Robert Boyd, not by genes alone: how culture
	transformed human evolution; 2008.
	
	\bibitem{haidt2004intuitive}
	Haidt J, Joseph C.
	\newblock Intuitive ethics: How innately prepared intuitions generate
	culturally variable virtues.
	\newblock Daedalus. 2004;133(4):55--66.
	
	\bibitem{trivers1971evolution}
	Trivers RL.
	\newblock The evolution of reciprocal altruism.
	\newblock The Quarterly Review of Biology. 1971;46(1):35--57.
	
	\bibitem{iyer2012understanding}
	Iyer R, Koleva S, Graham J, Ditto P, Haidt J.
	\newblock Understanding libertarian morality: The psychological dispositions of
	self-identified libertarians.
	\newblock PloS ONE. 2012;7(8):e42366.
	
\end{thebibliography}


%\bibliography{Literature}

\end{document}
