# Supplementary material for: Using moral foundations in government communication to reduce vaccine hesitancy
Source: PLoS One. 2021 Nov 9;16(11):e0259435. doi: 10.1371/journal.pone.0259435 (PMC8577733; doi:10.1371/journal.pone.0259435)
Supplement: S1 Table — Immunisation coverage in the Netherlands for the vaccinations of the National Immunisation Programme. (ZIP) [file pone.0259435.s002.zip › S1_Table.tex]

\documentclass[varwidth=\maxdimen]{standalone}
\usepackage{xcolor,threeparttable,booktabs}
\usepackage{dcolumn}
\definecolor{light-gray}{gray}{0.8}

\begin{document}
	
	
\begin{table}
	\begin{threeparttable}
		\newcolumntype{e}{D{.}{.}{2.1}}
				\hspace*{\fill} Immunisation coverage in the Netherlands (in \%) \hspace*{\fill}
		\begin{tabular}{l|leeeeeee|le|lee|le}
			& \multicolumn{8}{l}{Newborns\tnote{1}} & \multicolumn{2}{l}{Toddlers\tnote{1}} & \multicolumn{3}{l}{Schoolchildren\tnote{1}} & \multicolumn{2}{l}{Adolescent Girls\tnote{1}}\\
			Year    &   \multicolumn{1}{l}{Cohort} & \multicolumn{1}{l}{DTaP-IPV}    &   \multicolumn{1}{l}{Hib} &   \multicolumn{1}{l}{HBVa\tnote{2}}   &  \multicolumn{1}{l}{PCV\tnote{3}}    &   \multicolumn{1}{l}{MenC}    &   \multicolumn{1}{l}{MMR\tnote{4}}    &   \multicolumn{1}{l}{Full}    &   \multicolumn{1}{l}{Cohort} &   \multicolumn{1}{l}{DTaP-IPV}    &   \multicolumn{1}{l}{Cohort}   &   \multicolumn{1}{l}{DT-IPV}  &   \multicolumn{1}{l}{MMR\tnote{4}}    &   \multicolumn{1}{l}{Cohort}   &   \multicolumn{1}{l}{HPV} \\
			\midrule
			2011\tnote{5} & 2008 & 95.4 & 96   & 19.4 & 94.8 & 95.9 & 95.9 & -    & 2005 & 92   & 2000 & 92.2 & 92.1 & -    & -    \\
			2012\tnote{6} & 2009 & 95.4 & 96   & 19.5 & 94.8 & 95.9 & 95.9 & -    & 2006 & 92.3 & 2001 & 93   & 92.6 & 1997 & 56   \\
			2013 & 2010 & 95.5 & 96.1 & 19.7 & 95.1 & 96   & 96.1 & -    & 2007 & 92.3 & 2002 & 93.1 & 92.9 & 1998 & 58.1 \\
			2014 & 2011 & 95.4 & 95.9 & 51.4 & 95   & 95.8 & 96   & -    & 2008 & 94.4 & 2003 & 92.7 & 92.4 & 1999 & 58.9 \\
			2015 & 2012 & 94.8 & 95.4 & 94.5 & 94.4 & 95.3 & 95.5 & -    & 2009 & 94.1 & 2004 & 92.7 & 92.7 & 2000 & 61   \\
			2016 & 2013 & 94.2 & 94.9 & 93.8 & 93.8 & 94.6 & 94.8 & 93.1 & 2010 & 93.7 & 2005 & 92   & 92   & 2001 & 61   \\
			2017 & 2014 & 93.5 & 94.2 & 93.1 & 93.6 & 93.5 & 93.8 & 91.2 & 2011 & 93.2 & 2006 & 90.8 & 90.9 & 2002 & 53.4 \\
			2018 & 2015 & 92.6 & 93.4 & 92.2 & 92.8 & 92.6 & 92.9 & 90.2 & 2012 & 92.7 & 2007 & 90   & 90.1 & 2003 & 45.5 \\
			2019 & 2016 & 92.4 & 93.1 & 92   & 92.6 & 92.6 & 92.9 & 90.2 & 2013 & 92.5 & 2008 & 89.5 & 89.5 & 2004 & 45.5 \\
			\bottomrule
		\end{tabular}
		\begin{tablenotes}
			\item[1] Immunisation coverage is assessed at the ages of 2 years (newborns), 5 years (toddlers), 10 years (schoolchildren) and 14 years (adolescent girls); \item[2] HBVa only risk groups were vaccinated before 2011, from 2011 onward, universal Hepatitis B vaccination was introduced; \item[3] PCV vaccine was introduced on June 1, 2006, for children born after April 1, 2006; \item[4] MMR consists of two MMR vaccinations; \item[5] In 2011, universal Hepatitis B vaccine was introduced; \item[6] 2012 HPV vaccine was introduced \\
			\item DT -- Diphteria, Tetanus; aP -- Pertussis (whooping cough); IPV -- Poliomyelitis (polio); Hib -- Haemophilus influenzae type B; HBVa -- Hepatitis B; PCV -- Pneumococcal disease; MMR -- Mumps, Measles, Rubella; MenACWY -- Meningococcal ACWY disease; MenC -- Meningococcus C; HPV -- Human papillomavirus
		\end{tablenotes}
	\end{threeparttable}
\end{table}
\end{document}
