# Supplementary material for: Using moral foundations in government communication to reduce vaccine hesitancy
Source: PLoS One. 2021 Nov 9;16(11):e0259435. doi: 10.1371/journal.pone.0259435 (PMC8577733; doi:10.1371/journal.pone.0259435)
Supplement: S1 File — Translation of the original Moral Foundations Dictionary. (XLSX) [file pone.0259435.s003.xlsx]

## Sheet: Sheet1
%
1	HarmVirtue
2	HarmVice
3	FairnessVirtue
4	FairnessVice
5	IngroupVirtue
6	IngroupVice
7	AuthorityVirtue
8	AuthorityVice
9	PurityVirtue
10	PurityVice
11	MoralityGeneral
12	Liberty
%
veilig*	1
vrede*	1
compassi*	1
empath*	1
sympath*	1
zorgen	1
zorg*	1
bescherm*	1
schild	1
behoed*	1
vriendschap	1
zeker*	1
voorde*	1
verdedig*	1
bewa*	1			(bewaken, bewaren)
behoud*	1	7	9
scha*	2			(schaden)
lijd*	2
oorlog	2
oorlogen	2
krijgs*	2
strijden	2
vecht*	2
geweld*	2
pijn*	2
dood	2
doden	2
dood*	2
gedood	2
bedreig*	2
wreed*	2
bruta*	2
misbruik*	2
schade*	2
ruïne*	2	10
teister*	2
nadelig*	2
brek*	2			(crush = breken)
breek*	2
aanval*	2
vernietig*	2
verwoest*	2
stamp*	2
verla*	2	6		(verlaten)
versma*	2			(versmaden)
aantast*	2
exploite*	2	10
uitbuit*	2	10
uitmelk*	2	10
wond*	2
trouw*	3
deugd*	3
eerlijk*	3	11
rechtvaardig*	3
gelijk*	3
gerechtig*	3
bilijk*	3
juist*	3
weder*	3
onpartijdig*	3
egalitair*	3
rechten	3
bilijkheid	3
gelijkmatig*	3
zelfde*	3
onbevooroorde*	3
tolerant	3
balans*	3
balanc*	3
homolog*	3
redelijk*	3
constant*	3
oneerlijk*	4
ongelijk*	4
vooroordeel*	4
onrechtvaardig*	4
onrecht*	4
onverdraag*	4
discrimin*	4
disproporti*	4
onbilijk*	4
vooroordeel*	4
oneerlijk*	4
gewetenloos*	4
scheid*	4
voorkeur	4
favori*	4
vriendjespolitiek	4
segregat*	4	5
exclusi*	4
samen	5
land	5
thuisland	5
familie*	5
familia*	5
groep	5
loya*	5	7
patriot*	5
gemeenschap*	5
gemeente*	5
communis*	5
kameraad*	5
kader	5
collecti*	5
gezamenlijk*	5
harmoni*	5
verenig*	5
maat	5
gilde	5
solidarit*	5
wijd*	5			(toewijden, wijden aan)
lid	5
kliek	5
cohort*	5
bondgenoot*	5
insider	5
buitenland*	6
vijand*	6
verra*	6	8		(verraden)
ontrouw*	6	8
individu*	6
afvallig*	6	8	10
in de steek	6	8
misleid*	6
bons	6
bedrieg*	6
bedro*	6			(bedrogen)
onverla*	6
spione*	6
afzonder*	6
afval*	6
terroris*	6
immigra*	6
gehoorza*	7
onderda*	7
taak	7
wet	7
wett*	7	11
lega*	7	11
plicht*	7
eer	7
respect	7
respectvol*	7
gerespecteerd	7
orde*	7
vader*	7
moeder*	7
traditi*	7
hiërarchi*	7
authorit*	7
toestaan	7
toegesta*	7
vergun*	7
toestemming	7
status*	7
rang*	7
leider*	7
klasse	7
bourgeoisie	7
kaste	7
positie	7
medewerk*	7			(compliance 1)
nakom*	7			compliance 2)
beveel*	7
bevel*	7
supremacy	7
controle	7
onderwerp*	7
trouw	7
dien*	7
houden aan	7
houd aan	7
houdt aan	7
eerbied*	7
vereer*	7
verer*	7
voldoe*	7
nalev*	7
naleef*	7
uitdag*	8
rebel*	8
afscheide*	8
afgescheid*	8
afscheidi*	8
ondermijn*	8
disrespect*	8
ongehoorza*	8
oprui*	8
opgewond*	8
opstand*	8
illega*	8
wetteloos*	8
oproer*	8
muiten*	8
tart*	8
dissident*	8
ontrouw	8
vervreemd*	8
overloper*	8
ketter*	8	10
nonconfirm*	8
verzet*	8
protest	8
weiger*	8
opzeg*	8
opgezegd*	8
tegenwerp*	8
herrie*	8
belemmer*	8
obstruct*	8
piët*	9	11
vroom*	9	11
puur*	9
pure	9
zuiver*	9
schoon*	9
steriel*	9
gewijd*	9
kuis*	9
heilig*	9
canon*	9
gezond*	9	11
heilzaam*	9	11
celiba*	9
onthoud*	9
maagd	9
maagden	9
maagdelijkheid	9
maagdelijkheid	9
streng*	9
integrit*	9	11
bescheiden*	9
abstinent*	9
nuchter*	9
oprecht*	9	11
helder*	9
onvervalst*	9
meisje*	9
virtuo*	9
deugdza*	9
verfijn*	9
geraffine*	9
fatsoen*	9	11
onberisp*	9
vlekkelo*	9
onschuldig*	9
ongerept*	9
kerk*	9
walg*	10
afkeer	10
afker*	10
verderf	10
verdorve*	10
ziek*	10
vies*	10
vieze	10
besmet*	10
onfatsoen*	10	11
zonde	10
zondelijk*	10
zondaar*	10
zondes	10
zondig*	10
slet*	10
hoer*	10
smerig*	10
goddeloos*	10
ontheilig*	10
heiligschennis	10
goor	10
weerzin*	10
afsto*	10
afwij*	10
meng*	10
ontucht*	10
onzede*	10
vervals*	10
losbandig*	10
bedoezel*	10
verontreinig*	10
zwerver	10
prostitut*	10
onkuis	10
onmatig*	10
baldadig*	10
losbandig*	10
vuil*	10
goedko*	10
obsceen*	10
obscen*	10
laks*	10
besmet*	10
smet*	10
aantast*	10
aangetast*	10
degrade*	10
slecht*	10	11
kwaadaardig*	10	11
vlek*	10
uitbuit*	10
exploit*	10
verdraai*	10
ellend*	10	11
juist*	11
moreel	11
morele*	11
moral*	11
moraal	11
ethisch*	11
waarde*	11
eerlijk	11
goed	11
goedheid	11
principe*	11
onberisp*	11
voorbeeldig*	11
les	11
lessen	11
canon	11
doctrine*	11
nobel*	11
waard*	11
ideaal*	11
bewonderingswaardig*	11
lofwaardig	11
karakter	11
gepast*	11
prijzenswaardig*	11
correct*	11
fout*	11
duivels	11
immore*	11			(immoreel)
slecht	11
beledig*	11
overtre*	11			(overtreden)
vrij*	12
keus	12
keuze*	12
recht*	12
sanctie*	12
toestemming	12
voorrecht	12
privilege	12
immuni*	12
stemrecht	12
besluit*	12
beslis*	12
autono*	12
geboorterecht*	12
lever*	12
emancipat*	12
bescha*	12			(beschaafd)
stemgerechtig*	12
soeverein*	12
lijd*	12
ongedwongen	12
carte blanche	12
discretionair*	12
ellend*	12
ontber*	12			(ontbering)
misbruik*	12
beestachtig*	12
dwang*	12
dwing*	12
dwong*	12
gedwong*	12
wreed*	12
wrede	12
dictator*	12
dominant*	12
domine*	12
onrecht*	12
vervolg*	12
mishandel*	12
kwel*	12
ernst*	12
hevig*	12
verover*	12
controle*	12
facis*	12
verplicht*	12
hard*	12
autocrati*	12
ramp*	12
calamiteit*	12
beledig*	12
tiran*	12
omverwerp*	12
omver geworpen	12
absolutis*	12
totalitaris*	12
monarchi*	12
